# Supplementary material for: Human Cardiac Organoids for Modeling Genetic Cardiomyopathy
Source: Cells. 2020 Jul 20;9(7):1733. doi: 10.3390/cells9071733 (PMC7409052; doi:10.3390/cells9071733)
Supplement: Supplementary file 1 [file cells-09-01733-s001.zip]

Archive with 10 entries (10 files):
- Video S1_A_WTSIi020-A CMs.m4v
- __MACOSX/._Video S1_A_WTSIi020-A CMs.m4v
- Video S1_B_UKKi025-A CMs.m4v
- __MACOSX/._Video S1_B_UKKi025-A CMs.m4v
- Video S2_A_Cor-Oids Calcium Activity.m4v
- __MACOSX/._Video S2_A_Cor-Oids Calcium Activity.m4v
- Video S2_B_WTS-Oids Calcium Activity.m4v
- __MACOSX/._Video S2_B_WTS-Oids Calcium Activity.m4v
- Video S2_C_UKK-Oids Calcium Activity.m4v
- __MACOSX/._Video S2_C_UKK-Oids Calcium Activity.m4v
